# Supplementary material for: Dietary Supplementation with Gotu Kola (Centella asiatica) Extract Enhanced Innate Immune Responses, Modulated Immune-Related Gene Expression, and Improved Gut Microbiota in Giant Freshwater Prawn (Macrobrachium rosenbergii)
Source: Animals (Basel). 2025 Aug 26;15(17):2507. doi: 10.3390/ani15172507 (PMC12427494; doi:10.3390/ani15172507)
Supplement: Supplementary file 1 [file animals-15-02507-s001.zip]

Archive with 1 entries (1 files):
- animals-3776522-supplementary.pdf
